# Supplementary material for: Effect of Organoclay Content on the Physicochemical and Separation Properties of PVDF/Clay Nanocomposite Membranes
Source: Polymers (Basel). 2026 Jun 7;18(12):1424. doi: 10.3390/polym18121424 (PMC13306339; doi:10.3390/polym18121424)
Supplement: Supplementary file 1 [file polymers-18-01424-s001.zip]

Archive with 1 entries (1 files):
- polymers-4346938-supplementary.pdf
